# Supplementary material for: A Multifunctional Nanocatalytic Metal-Organic Framework as a Ferroptosis Amplifier for Mild Hyperthermia Photothermal Therapy
Source: Research (Wash D C). 2024 Jul 1;7:0397. doi: 10.34133/research.0397 (PMC11214948; doi:10.34133/research.0397)
Supplement: Supplementary 1 — Supplementary Materials and Methods Figs. S1 to S26 Table S1 Supporting Information original data [file research.0397.f1.zip]

Archive with 2 entries (2 files):
- Supporting Information with highlted in blue.docx
- Suppoting Information original data.rar
